# Supplementary material for: Effect of Contrasting Redox Potential Evolutions and Cap Management Techniques on the Chemical Composition of Red Wine
Source: Molecules. 2025 Jul 29;30(15):3172. doi: 10.3390/molecules30153172 (PMC12348074; doi:10.3390/molecules30153172)
Supplement: Supplementary file 1 [file molecules-30-03172-s001.zip]

Archive with 1 entries (1 files):
- molecules-3717618-supplementary.pdf
